# Supplementary material for: Methylprednisolone and Hyaluronic Acid versus Each Agent Alone to Control Complication of Impacted Wisdom Removal
Source: Evid Based Complement Alternat Med. 2022 Mar 24;2022:1563513. doi: 10.1155/2022/1563513 (PMC8970876; doi:10.1155/2022/1563513)
Supplement: Supplementary Materials — The study was performed according to CONSORT 2010 (Consolidated Standards of Reporting Trials) and CONSORT 2010 flow diagram. [file 1563513.f1.zip]

Archive with 2 entries (2 files):
- 1563513.f1/CONSORT Checklist.doc
- 1563513.f1/CONSORT Flow Diagram (1).doc
